# Supplementary material for: A novel function of FAF1, which induces dopaminergic neuronal death through cell-to-cell transmission
Source: Cell Commun Signal. 2020 Aug 24;18:133. doi: 10.1186/s12964-020-00632-8 (PMC7444258; doi:10.1186/s12964-020-00632-8)
Supplement: Supplementary file 2 — Additional file 1. FAF1 is detected in plasma and CSF according to the CSF Proteome Resource. [file 12964_2020_632_MOESM2_ESM.xlsx]

## Sheet: Sheet1
	EXPERIMENT	ACCESSION	SPECIES	SAMPLE TYPE	SAMPLE PROCESSING	INSTRUMENT TYPE	FRAG. MODE	PI	DESCRIPTION	COVERAGE(%)	#SPECTRA	NSAF	CONFIDENCE
1	PLASMA MIXED-MODE DEPLETED FRACTION	Q9UNN5	Homo Sapiens	Plasma	Depletion, Mixed-Mode RP-AX, LC-MS/MS	Orbitrap Velos Pro	Mixed-Mode RP-AX		FAS-associated factor 1 (FAF1_HUMAN)	0	0	0	23.51
2	PLASMA MIXED-MODE BOUND FRACTION	Q9UNN5	Homo Sapiens	Plasma	Depletion, Mixed-Mode RP-AX, LC-MS/MS	Orbitrap Velos Pro	Mixed-Mode RP-AX		FAS-associated factor 1 (FAF1_HUMAN)	0	0	0	0
3	CSF MIXED-MODE BOUND FRACTION	Q9UNN5	Homo Sapiens	Cerebrospinal fluid	Depletion, Mixed-mode (MM(RP-AX)), LC-MS/MS	Orbitrap Velos Pro	Mixed-mode RP-AX		FAS-associated factor 1 (FAF1_HUMAN)	0	0	0	0
4	CSF GLYCO MIXED-MODE	Q9UNN5	Homo Sapiens	Cerebrospinal fluid	SPEG, Mixed-Mode RP-AX, LC-MS/MS	Orbitrap Velos Pro	Mixed-Mode RP-AX		FAS-associated factor 1 (FAF1_HUMAN)	0	0	0	0
5	CSF GEL BOUND FRACTION	Q9UNN5	Homo Sapiens	Cerebrospinal fluid	Depletion, SDS-PAGE, LC-MS/MS	Orbitrap Velos Pro	Gel		FAS-associated factor 1 (FAF1_HUMAN)	0	0	0	0
6	CSF GEL DEPLETED FRACTION	Q9UNN5	Homo Sapiens	Cerebrospinal fluid	Depletion, SDS-PAGE, LC-MS/MS	Orbitrap Velos Pro	Gel		FAS-associated factor 1 (FAF1_HUMAN)	0	0	0	0
7	CSF GEL DEPLETED FRACTION	Q9UNN5	Homo Sapiens	Cerebrospinal fluid	Depletion, SDS-PAGE, LC-MS/MS	Orbitrap Velos Pro	Gel		FAS-associated factor 1 (FAF1_HUMAN)	0	0	0	0
8	CSF MIXED-MODE DEPLETED FRACTION	Q9UNN5	Homo Sapiens	Cerebrospinal fluid	Depletion, Mixed-mode (MM(RP-AX)), LC-MS/MS	Orbitrap Velos Pro	Mixed-Mode RP-AX		FAS-associated factor 1 (FAF1_HUMAN)	0	0	0	0
	http://129.177.231.63/csf-pr-1.0/list_c2VhcmNoYnk6UHJvdGVpbipOYW1lX19fc2VhcmNoa2V5OlNZTlVDTEVJTl9f
	https://proteomics.uib.no/csf-pr/
